# Supplementary material for: Audit of antenatal screening for syphilis and HIV in migrant and refugee women on the Thai-Myanmar border: a descriptive study
Source: F1000Res. 2015 May 15;3:123. Originally published 2014 Jun 10. [Version 2] doi: 10.12688/f1000research.4190.2 (PMC4654433; doi:10.12688/f1000research.4190.2)
Supplement: HIV and syphilis antenatal screening data at SMRU 2012-13 — The file is a SAV type file with all variables used in the analysis available in the dataset (syp_hivF1000.sav) [file f1000research-3-6971-s0000.tgz]

Archive with 1 entries (1 files):
- SMRUsyp_hiv_F1000.sav
